# Supplementary material for: Molecular Modeling and Analysis of Cannabinoid and Cannabinoid-like Molecules Combining K-Means Clustering with Pearson Correlation and PCA
Source: Int J Mol Sci. 2025 Nov 27;26(23):11520. doi: 10.3390/ijms262311520 (PMC12691981; doi:10.3390/ijms262311520)
Supplement: Supplementary file 1 [file ijms-26-11520-s001.zip]

Archive with 1 entries (1 files):
- ijms-3924456-supplementary.pdf
